# Supplementary material for: Seed dormancy cycling in Arabidopsis: chromatin remodelling and regulation of DOG1 in response to seasonal environmental signals
Source: Plant J. 2014 Dec 26;81(3):413–25. doi: 10.1111/tpj.12735 (PMC4671266; doi:10.1111/tpj.12735)
Supplement: Supplementary file 5 [file tpj0081-0413-sd5.xlsx]

## Sheet: Table S3
Table S3: Linear correlation coefficients between environmental, physiological and molecular parameters for seeds recovered from field soils. In order to consider only the response to seed burial data from seeds prior to burial was omitted as their response is determined by prior maternal maturation conditions. Data for genes not shown in this paper are in Footitt et al., 2011 and 2013.
Bur ecotype													Cvi ecotype
HUB1	UBC1	UBC2	UBP26	OTLD1	KYP	ROS1	ELO3	HAC1	HDA2	HD2A	SWN	CLF		CLF	SWN	HD2A	HDA2	HAC1	ELO3	ROS1	KYP	OTLD1	UBP26	UBC2	UBC1	HUB1
-0.6021	-0.542156	-0.856275	0.318278	-0.739464	0.870212	-0.780413	-0.682094	-0.15359	0.937951	0.707183	0.459626	0.717676	Soil Temp	0.669645	0.172763	0.876072	-0.160729	-0.443575	-0.443247	-0.707837	0.756317	-0.876546	-0.815267	-0.770595	-0.644325	-0.438747
0.38809	0.206699	0.539848	-0.060154	0.211318	-0.796216	0.216322	0.425199	0.335428	-0.442146	-0.433401	-0.11274	-0.781659	Soil MC	-0.297469	-0.0352431	-0.593653	0.36383	0.630674	0.297633	0.773431	-0.547753	0.567253	0.568929	0.439789	0.386933	-0.00169205
0.0123196	-0.171412	0.132651	-0.100231	0.115884	-0.108788	0.460382	0.0911526	-0.124703	-0.374191	-0.200666	0.125168	0.205769	Dormancy*	-0.472723	0.0134252	-0.876704	0.527838	0.398329	0.355883	0.700507	-0.715424	0.837895	0.759731	0.786505	0.749582	0.223201
NA	NA	NA	NA	NA	NA	NA	NA	NA	NA	NA	NA	NA	GA (50µM)	0.604386	-0.243767	0.871983	0.0378305	-0.347473	-0.23978	-0.571071	0.778968	-0.57617	-0.613655	-0.564439	-0.67767	-0.394599
0.828137	0.45606	0.901445	0.0661821	0.697185	-0.760975	0.369709	0.867357	0.480839	-0.564966	-0.731635	-0.51787	-0.777945	DOG1	-0.690528	-0.141216	-0.763939	-0.00250647	0.109881	0.399382	0.376391	-0.610878	0.824469	0.769722	0.789334	0.634653	0.656795
-0.51704	-0.137549	-0.612316	0.12274	-0.448356	0.582176	-0.449619	-0.632262	-0.640841	0.560865	0.725058	0.314569	0.588476	MFT	-0.745525	0.0496929	-0.818264	-0.00786757	0.473806	0.521702	0.633381	-0.79918	0.756175	0.849413	0.589959	0.58044	0.452218
-0.343741	-0.263274	-0.635933	0.429618	-0.375793	0.719246	-0.503595	-0.42617	-0.277818	0.736953	0.633499	0.188104	0.585404	SnrK2.1	-0.696452	-0.516703	-0.638535	0.0312587	0.590533	0.566327	0.423809	-0.637052	0.573814	0.582128	0.488087	0.178001	0.518528
0.247318	0.0117385	0.138747	0.482624	0.0545356	0.0121879	-0.333153	0.216878	0.0363277	0.284855	-0.0968407	-0.213647	-0.0790322	Snrk2.4	-0.700407	-0.418907	-0.640594	0.00880155	0.537038	0.726801	0.460132	-0.609349	0.561713	0.707874	0.580732	0.291523	0.661275
-0.235256	-0.160244	-0.471709	0.37708	-0.202706	0.463783	-0.246833	-0.279183	-0.260018	0.463293	0.365864	0.035794	0.372497	ABI2	0.688857	-0.111654	0.799437	0.14171	-0.516608	-0.256839	-0.35578	0.764674	-0.415119	-0.319172	-0.369942	-0.645447	-0.478251
-0.119996	-0.0542566	-0.1796	0.326787	-0.224552	0.310346	-0.548386	-0.227317	-0.330244	0.484041	0.381392	-0.00174838	0.233282	ABI3	-0.511956	0.124907	-0.590632	-0.237871	0.447464	0.579215	0.317695	-0.604257	0.422591	0.636365	0.253768	0.137589	0.631569
-0.415832	-0.309571	-0.638992	0.32504	-0.435437	0.774938	-0.566416	-0.510281	-0.309177	0.778371	0.522789	0.169165	0.657869	ABI4	0.64125	-0.0671812	0.844843	-0.0382096	-0.380313	-0.50152	-0.698348	0.761949	-0.783244	-0.930792	-0.74221	-0.602343	-0.46135
-0.0530784	-0.172529	-0.32318	0.52803	-0.225083	0.463652	-0.554702	-0.150388	-0.0882187	0.668656	0.312642	0.0233398	0.310277	ABI5	-0.633807	-0.289959	-0.357978	-0.383035	0.123829	0.224939	-0.196453	-0.437045	0.261377	0.0876251	0.00891098	0.181223	0.514079
-0.320474	-0.347634	-0.6279	0.479798	-0.428392	0.691825	-0.565692	-0.427689	-0.240003	0.775762	0.554805	0.240618	0.586536	PYR1	0.518922	-0.195958	0.739398	0.167568	-0.182196	-0.219264	-0.527392	0.707832	-0.66126	-0.775604	-0.639105	-0.443052	-0.255397
0.179238	-0.123128	-0.103413	0.554587	0.0177986	0.305981	-0.362555	0.119583	0.166051	0.431765	0.0372814	-0.208996	0.11579	PYL7	0.21553	-0.44239	0.274723	-0.0963848	-0.405443	0.00602361	-0.273478	0.304885	0.117324	0.0637541	0.0504012	-0.473549	0.0766431
-0.207	0.486109	0.112881	-0.516523	0.227541	0.234645	0.000984333	-0.192175	-0.379963	-0.0715769	0.0450896	-0.629147	0.0361729	NCED6	-0.519751	-0.135167	-0.409302	-0.415685	0.0375899	0.43837	-0.0811336	-0.402587	0.273917	0.352912	0.0989732	0.0184284	0.762117
-0.37744	-0.288295	-0.658847	0.374075	-0.412735	0.790294	-0.577921	-0.49248	-0.273833	0.793487	0.635966	0.179935	0.636677	CYP707A2	0.787252	-0.0655447	0.775514	0.355155	-0.29781	-0.453832	-0.389651	0.84059	-0.618692	-0.817081	-0.485762	-0.355471	-0.512667
-0.535807	-0.109657	-0.482845	-0.337606	-0.207687	0.640565	-0.0275173	-0.537933	-0.361845	0.272544	0.123403	-0.0274587	0.62118	GA3ox1	0.869792	-0.18372	0.88087	0.436911	-0.379801	-0.354361	-0.326597	0.942531	-0.420482	-0.524281	-0.255864	-0.50292	-0.578889
-0.138334	-0.398828	-0.546408	0.69419	-0.426137	0.514645	-0.644195	-0.197126	0.177938	0.809874	0.483543	0.216943	0.26781	GA2ox2	-0.382302	0.199577	-0.132077	-0.609749	-0.324978	-0.00705624	-0.375148	-0.253014	-0.0627853	0.149342	-0.104893	-0.146555	0.340666
-0.207443	-0.253371	-0.554367	0.491898	-0.282946	0.708282	-0.521814	-0.305202	-0.11861	0.696378	0.609363	0.110836	0.522545	GID1A	0.601573	-0.0198312	0.743214	0.194543	-0.0890616	-0.0885964	-0.321934	0.655037	-0.34753	-0.296538	-0.407999	-0.591807	-0.395788
-0.172363	0.0384548	-0.386488	0.228869	-0.135794	0.586908	-0.448858	-0.329968	-0.340139	0.549378	0.574303	-0.0233776	0.42464	PIL5	0.11058	-0.249725	0.421908	0.0753657	0.0674235	-0.207141	-0.406792	0.300592	-0.377347	-0.650641	-0.559447	-0.17042	-0.254094
-0.555739	-0.258905	-0.621558	-0.00644982	-0.410687	0.723896	-0.334832	-0.607038	-0.456753	0.565701	0.310098	0.170779	0.725551	SPT	0.862994	-0.23941	0.764376	0.0907252	-0.389334	-0.365109	-0.36052	0.788434	-0.602454	-0.688479	-0.474316	-0.670457	-0.484291
-0.553492	-0.159016	-0.670185	0.00461159	-0.380803	0.917688	-0.507246	-0.654575	-0.437818	0.670991	0.70373	0.0882821	0.761052	RGA2	0.265166	0.160211	0.44822	-0.341751	-0.276403	-0.334331	-0.630347	0.287146	-0.576347	-0.522938	-0.644526	-0.493113	-0.163557
-0.243674	-0.395231	-0.610273	0.591667	-0.45488	0.700547	-0.704609	-0.347125	-0.027837	0.873832	0.550041	0.218634	0.500611	RGL2	0.306406	-0.0306071	0.53935	-0.352876	-0.566175	-0.352056	-0.76353	0.463409	-0.534812	-0.549204	-0.513196	-0.516208	-0.04426
-0.495569	-0.187452	-0.711194	0.0724088	-0.32454	0.797004	-0.245604	-0.553388	-0.375663	0.608728	0.466241	0.176218	0.724355	NRT1	0.277111	-0.0084381	0.00131186	0.191761	0.237854	-0.222603	0.114815	0.0565847	-0.263891	-0.360649	-0.146332	-0.120407	-0.224955
-0.466664	-0.213915	-0.708799	0.186255	-0.366993	0.80054	-0.389777	-0.564743	-0.400256	0.672821	0.576739	0.192948	0.709556	NR1	0.229806	-0.123644	0.303433	0.0516806	0.0956384	-0.309475	-0.284694	0.243989	-0.381285	-0.713137	-0.495989	-0.0729632	-0.300429
-0.230807	-0.292497	-0.562062	0.544275	-0.363197	0.594551	-0.537066	-0.333727	-0.197943	0.708947	0.571195	0.21241	0.474195	FLC	-0.414417	-0.185522	-0.39231	-0.0141364	0.516573	0.0286584	0.139847	-0.427792	0.103661	-0.0763153	0.134589	0.221968	0.107788
0.542538	-0.118443	0.420252	0.498474	0.335125	0.0671592	-0.175953	0.561416	0.646635	0.0975979	-0.195452	-0.541072	-0.185848	CIPK23	-0.870032	0.177081	-0.605556	-0.446585	0.33178	0.291464	0.0141653	-0.740532	0.219987	0.388737	0.20059	0.350218	0.527534
0.687143	-0.0523326	0.284662	0.761669	0.268108	-0.0760024	-0.196805	0.61471	0.527947	0.243633	-0.048269	-0.0502687	-0.175045	PHYA	-0.0921573	-0.232135	-0.288833	0.211104	-0.0506953	0.348645	0.409546	-0.0756133	0.255308	0.240591	0.234113	0.297991	0.36508
	0.383945	0.759733	0.366087	0.79777	-0.576545	0.417658	0.960848	0.635884	-0.430636	-0.449406	-0.431863	-0.651787	HUB1	-0.665462	-0.0591109	-0.654535	-0.367617	0.218544	0.598129	0.0761132	-0.574412	0.332286	0.519809	0.396568	0.27081
		0.45816	-0.555848	0.76496	-0.408243	0.654009	0.354109	-0.194758	-0.602335	-0.134885	-0.439654	-0.458435	UBC1	-0.568702	0.390975	-0.632163	0.0364975	0.0416302	0.095291	0.382183	-0.518124	0.516112	0.445934	0.563953
			-0.0978104	0.758316	-0.770475	0.479396	0.804747	0.357693	-0.756816	-0.667226	-0.665035	-0.758969	UBC2	-0.457049	-0.150794	-0.651524	0.0943749	0.0178576	0.172727	0.367055	-0.47094	0.834206	0.753647
				-0.150112	0.116953	-0.394008	0.328453	0.56415	0.489467	0.0741847	0.17635	0.0225157	UBP26	-0.603351	-0.0563227	-0.711475	0.0897187	0.352076	0.596112	0.598362	-0.640892	0.795927
					-0.529228	0.761753	0.795713	0.279952	-0.709984	-0.401072	-0.670911	-0.608475	OTLD1	-0.575008	-0.270611	-0.717011	0.133392	0.255094	0.244595	0.448154	-0.621335
						-0.58843	-0.672943	-0.282673	0.793073	0.679288	0.288239	0.886739	KYP	0.924462	-0.0745355	0.947129	0.398498	-0.415833	-0.311883	-0.319897
							0.504408	0.0288477	-0.844246	-0.388108	-0.355872	-0.498148	ROS1	-0.180529	-0.209963	-0.434322	0.603151	0.647846	0.650647
								0.697442	-0.523823	-0.610376	-0.517089	-0.754368	ELO3	-0.351644	-0.308777	-0.361756	0.294992	0.705339
NA = Not applicable									0.0108456	-0.523743	-0.323522	-0.527088	HAC1	-0.351102	-0.38617	-0.36592	0.41037
Degrees of freedom; Bur = 9; Cvi =10 (except Dormancy = 8)										0.521356	0.460122	0.646988	HDA2	0.396122	-0.389821	0.264033
* Dormancy in Bur is Ψb (9 D of F) and for Cvi is AR50 (8 D of F)											0.509266	0.691886	HD2A	0.865842	-0.0231264
	Significant correlation at p<(0.001)											0.551437	SWN	-0.0550551
	Significant correlation at p<(0.01)
	Significant correlation at p<(0.05)
