# Supplementary material for: Seed dormancy cycling in Arabidopsis: chromatin remodelling and regulation of DOG1 in response to seasonal environmental signals
Source: Plant J. 2014 Dec 26;81(3):413–25. doi: 10.1111/tpj.12735 (PMC4671266; doi:10.1111/tpj.12735)
Supplement: Supplementary file 6 [file tpj0081-0413-sd6.xlsx]

## Sheet: Table S4
Table S4: Expression heat maps of genes involved in chromatin remodelling during dormancy cycling. Identifiers of dormant states used in heat maps are described below. Data comparisons are from the transcriptome analysis presented in Cadman et al., (2006) and Finch-Savage et al., (2007). Heat maps generated using Heatmapper plus (http://bar.utoronto.ca/ntools/cgi-bin/ntools_heatmapper_plus.cgi)
Abbreviation		Treatment
		Primary dormant: seeds dry (will not complete germinate when imbibed in Light or dark).
DDL		Primary dormant seeds, dry after-ripened: seeds dry (will germinate when imbibed in the light).
PD24h		Primary dormant seeds imbibed for 24 h (will not complete germination).
PD48h		Primary dormant: seeds imbibed for 48 h in the dark (will not complete germination).
PD30d		Primary dormant: seeds imbibed for 30 days in the dark (will not complete germination).
SD1		Secondary dormant: DL seeds imbibed in the dark for a further 24 days (sensitive to nitrate).
SD2		Secondary dormant: SD1 seeds imbibed at 3°C in the dark for 20 days (insensitive to nitrate).
PDN		Primary dormant seeds after-ripened for 91 days and then imbibed for 24 h on a 10 mM KNO3. solution (will complete germination if exposed to light).
PDC		Primary dormant seeds after-ripened for 117 days and then imbibed for 4 days at 3°C (will complete germination if exposed to light).
PDL		Primary dormant seeds after-ripened for 91 days and then imbibed for 24 h in the light (will not complete germination).
ND		Dry after-ripened seeds imbibed for 24 h (will germinate if placed in the light).
PDLN		Primary dormant seeds after-ripened for 91 days and then imbibed in white light for 24 h on a solution 10 mM KNO3 (will complete germination).
LIG		Dry after-ripened seeds imbibed for 20 h in the dark and then 4 h in red light (will complete germination).
Heat map scale is set to 100, or the maximum expression if greater.
Genes involved in the Histone 2B ubiquitination cycle															Fold change in imbibed seeds
		PDD	NDD	PD24	PD48	PD30	SD1	SD2	PDN	PDC	PDL	ND	PDLN	LIG
At2g44950	HUB1	228	148	133	137	230	158	256	137	128	127	92	98	109	2.78261
At1g55250	HUB2	60	31	36	28	45	32	37	29	28	29	19	23	36	2.36842
At1g14400	UBC1	1146	970	800	978	2059	1361	1479	1041	685	841	653	655	841	3.15314
At2g02760	UBC2	1210	1162	841	1063	934	672	1834	917	707	1093	657	770	685	2.79148
At5g62540	UBC3	324	312	158	135	210	125	151	183	160	217	203	180	167	1.736
At2g27350	OTLD1	332	270	172	178	324	204	203	162	88	167	113	94	139	3.68182
At3g49600	UBP26	71	26	59	47	134	69	104	50	37	60	46	35	50	3.82857
Genes involved in the Histone acetylation cycle
Histone acyltransferases		PDD	NDD	PD24	PD48	PD30	SD1	SD2	PDN	PDC	PDL	ND	PDLN	LIG
At5g50320	ELO3	638.4	433.1	545.6	734.3	729.9	638.4	1231.5	373.1	347.5	432.2	379.9	307.6	378	4.00358
At1g79000	HAC1	239.6	144.3	140.4	136.8	325	231.5	324.4	127.2	83.9	166.8	106.2	125.7	149.4	3.87366
Histone deacetylases		PDD	NDD	PD24	PD48	PD30	SD1	SD2	PDN	PDC	PDL	ND	PDLN	LIG
At3g44750	HD2A	87.4	125.9	575.3	343	306.7	364.3	252.9	1657.3	919.6	1106.5	1590.8	1374.7	1137.9	6.55318
At5g22650	HD2B	550	505	773	577	546	541	496	1525	1763	1375	1664	1410	1397	3.55444
At5g03740	HD2C	412	371	572	476	1044	804	911	857	506	623	496	521	517	2.19328
At2g27840	HD2D	131	102	116	77	107	137	113	194	102	248	836	437	538	10.8571
At5g26040	HDA2	103.7	95.7	127.2	104.3	91.2	102.3	71.7	43.1	59.5	52	40.9	33.8	80.5	3.76331
SET domain genes involved in histone lysine methylation
Histone methyltransferases		PDD	NDD	PD24	PD48	PD30	SD1	SD2	PDN	PDC	PDL	ND	PDLN	LIG
At2g31650	ATX1	22	16	29	31	29	40	40	25	23	24	35	33	44	1.91304
AT1G05830	ATX2	17.1	16.2	25.6	29.5	22.7	38.5	45.2	21.6	37.6	19.6	30.1	44.1	40.5	2.30612
At3g61740	ATX3	131	65	48	47	82	76	69	58	39	34	24	36	43	3.41667
AT4G27910	ATX4	110	104	122	109	85	124	118	37	71	64	87	45	85	3.35135
At2g23380	CLF	7	8	17	21	13	27	17	17	9	16	60	30	33	6.66667
At4g02020	SWN	139	99	137	140	408	214	210	178	116	147	108	62	121	6.58065
Genes involved in the regulation of gene silencing
		PDD	NDD	PD24	PD48	PD30	SD1	SD2	PDN	PDC	PDL	ND	PDLN	LIG
At2g36490	ROS1	367.2	218.7	90.1	76.7	10	6.8	9.8	34.9	12.8	68.1	7.9	13.7	50	13.25
At5g13960	KYP/SUVH4	8.2	6.7	7	8.1	16.8	36.3	11.9	19	32.6	21.5	67.8	49.7	43.7	9.68571
