# Supplementary material for: Seed dormancy cycling in Arabidopsis: chromatin remodelling and regulation of DOG1 in response to seasonal environmental signals
Source: Plant J. 2014 Dec 26;81(3):413–25. doi: 10.1111/tpj.12735 (PMC4671266; doi:10.1111/tpj.12735)
Supplement: Supplementary file 7 [file tpj0081-0413-sd7.xlsx]

## Sheet: Table S5A
Table S5A: Changes in H3K4 and K3K27 methylation marks on DOG1 during dormancy relief and germination. Dormancy was relieved by moist chilling at 4°C in the dark and germination induced at 22°C in the light. After 14 days moist chilling at 4°C in the dark(MC), seeds were transfered to 22°C in the light and sampled after 6 hours; at 50% endosperm rupture and radicle emegence (completion of germina…
Methylation mark and gene position		14 d MC		6 h 22°C Light		50% E.R.		seedling		22°C control
		H3%	SE	H3%	SE	H3%	SE	H3%	SE	H3%	SE
MocK IP	1	6.82	0.14	6.72	1.04	9.14	1.96	6.71	0.87	5.32	2.45
	2	5.57	0.99	4.45	2.38	6.34	0.73	5.45	1.34	6.91	1.38
	3	8.22	0.43	7.1	1.21	6.55	0.89	5.82	1.48	6.42	1.12
	4	5.89	1.58	4.52	2.01	5.19	1.25	6.22	0.89	7.64	1.29
	5	6.36	1.21	6.56	1.13	6.73	1.13	8.54	0.96	6	0.89
	6	5.82	1.83	6.28	1.43	6.79	1.52	5.52	1.35	5.76	2.12
	7	7.77	1.11	9.23	2.37	8.13	1.56	5.38	1.17	7.92	0.3
H3K4	1	34.43	5.78	12.43	4.2	8.23	3.54	3.32	2.01	39.25	11.52
	2	35.2786	8.71086	9.22	2.39	5.815	0.73	13.036	0.836999	68.24	4.77
	3	16.1796	0.917529	34.42	7.46	14.5085	2.17087	5.55	3.46	59.3	6.97
	4	12.31	5.55	25.92	4.47	15.8666	7.28831	4.56	2.31	28.53	4.71
	5	33.0213	3.38365	30.36	2.81	4.00445	1.8402	8.16712	3.82124	55.27	6.66
	6	8.72	2.01	18.72	9.24	10.9894	8.18519	9.43344	2.15103	35.35	6.82
	7	6.25	4.45	7.59	3.38	4.45	1.82	0	0	8.35	3.97
H3K4me3 vs Mock IP P values	1	0.0207484		0.197232		0.411294		0.172635		0.0470037
	2	0.0416539		0.0247932		0.27152		0.382308		0.00342927
	3	0.00746428		0.0265095		0.00809561		0.470393		0.0103445
	4	0.00135227		0.0391794		0.103015		0.305992		0.0367757
	5	0.00785922		0.0123578		0.148848		0.455615		0.00800809
	6	0.255662		0.072256		0.0886139		0.184708		0.0132238
	7	0.276103		0.331305		0.111724		0.0791528		0.48731
H3K27	1	10.13	2.95	16.9255	2.94163	25.0707	7.50127	23.73	7.91	4.43	2.1
	2	4.89035	3.99296	21.9595	5.43759	18.2926	4.78225	28.1	3.31	5.13	2.41
	3	16.34	4.12	16.2847	5.7368	10.202	0.261134	36.1	2.02	5.69	3.37
	4	1.87	0.08	15.7739	4.89223	13.2737	9.57322	75.34	6.27534	6.64	3.02
	5	5.34	1.47	16.5282	4.61644	25.4209	6.16391	45.92	6.22	5.52	3.84
	6	2.94	0.36	18.4287	1.23092	17.4897	7.35247	43.12	6.12	10.29	4.06
	7	6.68	1.11	8.29213	2.38	4.38	2.05	6.12	4.32	7.62	3.76
H3K27me3 vs Mock IP P values	1	0.184306		0.0219303		0.0520963		0.0707358		0.159965
	2	0.464922		0.0366475		0.0589268		0.0198075		0.138527
	3	0.103101		0.0977015		0.0585218		0.000193878		0.407789
	4	0.0626761		0.0349836		0.219839		0.00447932		0.370594
	5	0.257979		0.15067		0.0398127		0.00965726		0.462461
	6	0.108586		0.012485		0.0557279		0.00823639		0.268199
	7	0.000173984		0.400554		0.124467		0.418477		0.471887
