# Supplementary material for: Seed dormancy cycling in Arabidopsis: chromatin remodelling and regulation of DOG1 in response to seasonal environmental signals
Source: Plant J. 2014 Dec 26;81(3):413–25. doi: 10.1111/tpj.12735 (PMC4671266; doi:10.1111/tpj.12735)
Supplement: Supplementary file 8 [file tpj0081-0413-sd8.xlsx]

## Sheet: Table S5B
Table S5B: Changes in H3K4 and K3K27 methylation marks on DOG1 during induction of secondary dormancy. Dormancy was first releived by moist chilling 4°C in the dark for 14 days (MC) followed by the induction of secondary dormancy s at 22°C in the dark. Numbers in red indicate the Mock IP negative control (unspecific IgG IP) was the same or higher than the specific H3 methyaltion value and is ther…
		Time from start of imbibition
Methylation mark and gene position		6 hours		7 days		14 days		21 days		28 days		35 days		42 days		49 days
		Releif of dormancy by moist chilling at 4°C/Dark						Induction of secondary dormancy at 22°C/Dark
		H3%	SE	H3%	SE	H3%	SE	H3%	SE	H3%	SE	H3%	SE	H3%	SE	H3%	SE
MocK IP	1	6.82	1.14	6.45	1.49	6.82	0.14	5.12	0.38	6.01	1.35	7.45	1.43	8.14	1.15	6.64	1.27
	2	6.39	0.89	6.17	1.32	5.57	0.99	6.31	1.21	5.25	1.54	7.2	2.17	6.26	1.42	5.32	1.22
	3	7.01	2.13	5.53	1.73	8.22	0.43	5.78	1.54	4.39	0.88	6.18	1.92	5.95	1.09	5.03	1.5
	4	8.41	2.41	6.68	1.75	5.89	1.58	6.12	1.87	5.89	1.03	6.15	1.62	5.22	1.38	7.92	1.32
	5	5.81	1.55	5.1	2.16	6.36	1.21	8.24	2.31	7.01	1.58	7.89	0.63	5.18	1.29	6.21	1.48
	6	7.34	1.87	5.99	1.02	5.82	1.83	7.88	0.95	8.25	1.94	6.52	1.36	4.32	1.77	5.33	1.28
	7	5.88	1.03	6.38	0.58	7.77	1.11	7.14	1.34	6.37	1.63	5.18	2.44	7.18	1.26	6.92	1.41
H3K4	1	45.43	4.44	39.56	8.45	34.43	5.78	20.33	5.89	17.39	6.52	18.29	5.41	14.41	5.52	15.55	6.56
	2	79.7263	8.324	65.55	8.01	35.2786	8.71086	17.34	5.55	14.53	8.44	11.37	2.1	15.32	6.89	14.41	8.35
	3	61.839	9.17142	62	6.32	16.1796	0.917529	14.45	5.52	10.32	7.13	11.82	6.51	9.08	4.57	11.12	2.3
	4	22.12	6.32	10.01	4.44	12.31	5.55	11.38	3.46	14.44	6.58	14.42	3.05	16.32	4.13	14.09	2.09
	5	44.0275	7.22011	44.0275	7.22011	33.0213	3.38365	27.23	3.48	31.26	7.18	26.06	4.48	25.38	11.35	20.17	8.49
	6	40.8417	3.66621	40.8417	3.66621	8.72	2.01	7.34	2.22	4.96051	3.16808	6.12	3.36	4.1	2.73	6.6	3.19
	7	3.34	2.34	4.54	2.1	6.25	4.45	1.48853	1.21538	1.63526	1.0411	5.48	4.63	4.1	3.37	6.34	2.2
H3K4me3 vs Mock IP P values	1	0.00620206		0.0272885		0.0207484		0.0678246		0.0984464		0.0582775		0.149412		0.18634
	2	0.005492		0.0102509		0.0416539		0.113126		0.138717		0.0787715		0.194423		0.165839
	3	0.0152667		0.00772828		0.00746428		0.156968		0.24108		0.246606		0.30429		0.0242298
	4	0.128272		0.29982		0.00135227		0.213125		0.154207		0.109155		0.0283936		0.106125
	5	0.0235336		0.0186151		0.00785922		0.0207764		0.0339591		0.0210927		0.120768		0.142904
	6	0.00476962		0.00416261		0.255662		0.43794		0.135982		0.455007		0.481335		0.397576
	7	0.253892		0.220639		0.276103		0.0151067		0.0365627		0.476702		0.145139		0.311532
H3K27	1	6.56	2.33	6.11	3.71	10.13	2.59	12.34	4.55	14.31	4.44	6.92	4.43	7.26648	1.8466	6.1	2.23
	2	5.59	0.22	4.79	2.22	4.89035	3.99296	16.31	3.34	17.28	5.17	9.83	3.33	8.06829	0.36091	4.12	3.39
	3	6.56	4.31	14.43	7.24	16.34	4.12	20.32	6.32	11.39	1.89	14.35	2.81	6.13554	3.61039	1.14	1.01
	4	8.37	4.61	3.8	2.33	1.87	0.01	8.44	2.23	3.75963	1.13379	5.10658	3.07422	0.197285	0.161082	7.38	5.41
	5	2.87	0.83	4.31	2.56	5.34	1.47	7.32	4.43	6.68916	2.09205	7.66099	1.23352	4.8532	3.96262	4.64	2.23
	6	5.56	3.34	4.44	3.01	2.94	0.36	11.01	3.25	7.33947	3.83694	2.56976	1.62437	1.96422	0.532944	4.48	2.97
	7	4.45	3.43	6.12	3.5	6.68	1.11	4.38	2.05	0.767111	0.444424	2.09161	0.714751	4.84426	0.880125	4.89	1.28
H3K27me3 vs Mock IP P values	1	0.466385		0.475301		0.184306		0.134952		0.0929087		0.454404		0.389016		0.330777
	2	0.206995		0.312073		0.464922		0.0475896		0.048522		0.320641		0.118506		0.395589
	3	0.486177		0.126685		0.103101		0.0788722		0.0448612		0.0616215		0.484003		0.115304
	4	0.497622		0.136065		0.0626761		0.294056		0.208255		0.422328		0.0410494		0.457297
	5	0.1676		0.424828		0.257979		0.395899		0.406589		0.451639		0.472551		0.110439
	6	0.347233		0.366507		0.108586		0.164112		0.358533		0.155196		0.202344		0.356087
	7	0.382701		0.47314		0.000173984		0.213325		0.0243472		0.132499		0.0482382		0.00512177
