# Supplementary material for: Seed dormancy cycling in Arabidopsis: chromatin remodelling and regulation of DOG1 in response to seasonal environmental signals
Source: Plant J. 2014 Dec 26;81(3):413–25. doi: 10.1111/tpj.12735 (PMC4671266; doi:10.1111/tpj.12735)
Supplement: Supplementary file 9 [file tpj0081-0413-sd9.xlsx]

## Sheet: Table S5C
Table S5C:Changes in H3K4 and K3K27 methylation marks on DOG1 during the relief of secondary dormancy. Secondary dormancy was relieved at 22°C in the dark in the presence of 10 mM KNO3. After 163 days methylation pattern was determined after 6 hours exposure to light (germination inducing) (163 days + 6h Light). Numbers in red indicate the Mock IP negative control (unspecific IgG IP) was the same…
		Time from start of imbibition
Methylation mark and gene position		70 days		90 days		142 days		163 days		163 days + 6h Light
		Releif of secondary dormancy at 22°C/Dark + 10 mM KNO3
		H3%	SE	H3%	SE	H3%	SE	H3%	SE	H3%	SE
Mock IP	1	6.12	2.15	5.69	1.15	6.66	2.02	5.58	2.03	8.12	1.79
	2	7.15	2.03	6.22	1.41	7.2	1.98	4.92	1.36	6.35	2.99
	3	6.34	1.11	6.31	1.47	5.43	1.86	6.47	1.13	8.24	1.01
	4	6.37	1.41	6.92	1.28	7.38	1.79	6.43	1.87	6.73	1.26
	5	5.89	1.57	5.28	1.32	6.48	2.22	7.78	2.02	7.81	2.25
	6	9.12	3.31	7.01	2.37	6.31	2.25	5.35	1.42	5.92	1.11
	7	5.82	2.28	7.45	0.79	7.53	1.04	5.93	1.38	6.38	1.03
H3K4	1	16.48	2.21	18.35	4.42	20.23	4.44	16.31	2.22	7.31	3.21
	2	21.49	3.31	17.45	6.31	14.35	2.12	17.12	5.82	12.23	4.43
	3	14.19	4.41	16.32	3.36	12.24	5.6	10.26	4.01	10.1	5.56
	4	17.52	5.6	12.39	2.98	16.35	2.31	14.89	3.34	12.31	5.55
	5	25.34	3.96	19.24	3.23	9.88	2.37	9.34	4.41	7.76	4.63
	6	4.72	2.34	6.61	3.45	4.02	3.37	4.12	1.59	4.45	2.45
	7	4.14	0.74	4.58	1.7	4.52	2.84	3.45	2.02	5.11	4.31
H3K4me3 vs Mock IP P values	1	0.0666887		0.071212		0.0679554		0.00886829		0.442877
	2	0.00535308		0.0789327		0.00509665		0.0719003		0.25571
	3	0.0740328		0.0175946		0.16822		0.194648		0.376274
	4	0.108763		0.0702498		0.071454		0.0144131		0.198409
	5	0.0259246		0.00924458		0.0535455		0.378204		0.497758
	6	0.215636		0.473755		0.323929		0.274028		0.303622
	7	0.19311		0.143671		0.195432		0.239344		0.368934
H3K27	1	5.55	2.18	5.07	3.22	4.65	1.12	15.82	2.35	18.34	2.2
	2	8.73	2.29	4.46	2.8	5.39	4.08	15.43	5.43	17.98	5.27
	3	9.82	2.98	5.68	4.43	11.37	3.36	21.24	5.52	27.34	3.33
	4	3.39	4.47	5.47	3	7.11	1.8	4.23	3.52	12.38	4.65
	5	5.57	1.19	4.47	2.54	4.45	3.28	7.31	2.53	22.16	1.62
	6	8.84	3.76	2.94	3.24	5.5	2.23	9.01	4.45	12.34	3.31
	7	2.21	0.34	6.64	3.96	6.15	2.2	4.59	2.13	9.23	4.71
H3K27me3 vs Mock IP P values	1	0.494438		0.442621		0.293478		0.00218351		0.00130461
	2	0.276583		0.253991		0.3676		0.081474		0.147227
	3	0.374449		0.454663		0.167023		0.0781107		0.0210859
	4	0.340473		0.383077		0.0967903		0.292593		0.213524
	5	0.291582		0.287369		0.265367		0.455622		0.0228265
	6	0.261249		0.113812		0.429747		0.292319		0.126531
	7	0.0196931		0.439717		0.348732		0.34288		0.326047
